# Supplementary material for: N,N′-Diphenyl­but-2-enediamide
Source: Acta Crystallogr Sect E Struct Rep Online. 2010 Dec 11;67(Pt 1):o117. doi: 10.1107/S1600536810051330 (PMC3050154; doi:10.1107/S1600536810051330)
Supplement: Supplementary file 2 [file e-67-0o117-Isup2.hkl]

# 
# h,k,l, Fc-squared, Fo-squared, sigma(Fo-squared) and status flag 
# 
data_I
_shelx_title ' MD1 P21 21 21' 
_shelx_refln_list_code          4 
_shelx_F_calc_maximum      121.65 
_exptl_crystal_F_000       560.00 
_reflns_d_resolution_high  0.8382 
 
loop_ 
 _symmetry_equiv_pos_as_xyz 
 'x, y, z' 
 '-x+1/2, -y, z+1/2' 
 'x+1/2, -y+1/2, -z' 
 '-x, y+1/2, -z+1/2' 
 
_cell_length_a     6.6040 
_cell_length_b    13.3580 
_cell_length_c    15.4740 
_cell_angle_alpha  90.000 
_cell_angle_beta   90.000 
_cell_angle_gamma  90.000 
 
_shelx_F_squared_multiplier     1.000 
 
loop_ 
 _refln_index_h 
 _refln_index_k 
 _refln_index_l 
 _refln_F_squared_calc 
 _refln_F_squared_meas 
 _refln_F_squared_sigma 
 _refln_observed_status 
   2   0   0      405.78      382.48      1.84 o 
   4   0   0      360.48      377.72      2.52 o 
   6   0   0      194.14      203.69      2.25 o 
   1   1   0      842.87      779.99     64.70 o 
   2   1   0      183.03      158.35      5.19 o 
   3   1   0       11.36       10.81      0.23 o 
   4   1   0      497.65      547.37      2.36 o 
   5   1   0        5.56        4.65      0.26 o 
   6   1   0       30.90       30.05      0.58 o 
   7   1   0       13.20       13.69      0.31 o 
   0   2   0     6339.52     5197.02   1064.92 o 
   1   2   0     3076.11     2844.67    273.55 o 
   2   2   0       11.09        8.76      0.74 o 
   3   2   0      920.48      991.46     42.05 o 
   4   2   0       17.71       18.31      0.54 o 
   5   2   0      252.81      266.92      6.00 o 
   6   2   0       45.55       48.76      1.46 o 
   7   2   0       57.49       57.90      0.80 o 
   1   3   0       13.33       21.11      3.92 o 
   2   3   0       45.69       41.42      3.56 o 
   3   3   0      809.33      851.89     35.70 o 
   4   3   0       76.61       92.88      3.03 o 
   5   3   0       20.27       23.63      0.93 o 
   6   3   0        9.32        7.96      0.33 o 
   7   3   0       20.82       22.18      0.48 o 
   0   4   0      398.78      285.79     76.67 o 
   1   4   0      681.29      584.42     90.91 o 
   2   4   0      183.76      171.25     20.77 o 
   3   4   0     1017.17     1071.82     76.04 o 
   4   4   0       14.34       14.56      1.21 o 
   5   4   0       43.94       45.40      0.76 o 
   6   4   0       62.99       70.32      0.97 o 
   7   4   0       32.06       29.27      0.57 o 
   1   5   0      175.88      161.70     29.06 o 
   2   5   0      150.77      183.94     25.24 o 
   3   5   0       13.25       10.94      0.52 o 
   4   5   0      103.92      111.50      6.39 o 
   5   5   0       29.39       30.56      1.01 o 
   6   5   0       36.73       37.42      0.74 o 
   7   5   0        4.71        5.78      0.22 o 
   0   6   0     1526.48     1397.55    393.59 o 
   1   6   0       20.34       21.14      3.52 o 
   2   6   0      238.11      248.38     31.53 o 
   3   6   0      290.04      275.73     24.31 o 
   4   6   0      204.79      214.10     10.61 o 
   5   6   0        3.94        4.31      0.29 o 
   6   6   0       60.00       60.82      1.92 o 
   7   6   0        0.01       -0.03      0.27 o 
   1   7   0      714.60      695.76    137.70 o 
   2   7   0        0.67        0.75      0.57 o 
   3   7   0      164.36      168.75     18.29 o 
   4   7   0        2.25        2.05      0.25 o 
   5   7   0       41.87       43.33      2.37 o 
   6   7   0       14.83       13.11      0.30 o 
   7   7   0        0.83        0.30      0.31 o 
   0   8   0      164.52      147.23     45.53 o 
   1   8   0      200.88      179.56     36.17 o 
   2   8   0       74.14       71.65     10.02 o 
   3   8   0      417.58      402.95     47.86 o 
   4   8   0      228.88      230.05     14.48 o 
   5   8   0        5.62        6.17      0.62 o 
   6   8   0        0.00        0.19      0.31 o 
   1   9   0       81.42       93.43     19.78 o 
   2   9   0       23.77       22.24      3.50 o 
   3   9   0      166.96      165.05     23.14 o 
   4   9   0        3.41        2.92      0.27 o 
   5   9   0        3.01        2.90      0.35 o 
   6   9   0        9.68        8.54      0.46 o 
   0  10   0       14.45       11.95      3.59 o 
   1  10   0      290.06      252.48     59.78 o 
   2  10   0      142.52      139.71     17.16 o 
   3  10   0     1058.88     1043.38    153.22 o 
   4  10   0       31.34       31.86      2.28 o 
   5  10   0       23.32       22.49      1.16 o 
   6  10   0        8.70        9.12      0.29 o 
   1  11   0        1.30       -0.51      1.46 o 
   2  11   0        0.52       -0.14      0.44 o 
   3  11   0       23.61       23.09      3.37 o 
   4  11   0       21.76       21.01      1.43 o 
   5  11   0        7.86        7.90      0.52 o 
   0  12   0       78.63       67.05     21.23 o 
   1  12   0        1.39        0.76      0.23 o 
   2  12   0      229.38      220.79     38.99 o 
   3  12   0       15.54       17.42      2.42 o 
   4  12   0       32.59       31.31      2.89 o 
   5  12   0       15.47       14.91      0.32 o 
   1  13   0       12.21        9.70      2.03 o 
   2  13   0      142.73      126.06     19.39 o 
   3  13   0        4.86        5.94      0.87 o 
   4  13   0        0.29       -0.10      0.27 o 
   0  14   0        0.56        0.93      0.31 o 
   1  14   0       33.71       34.17      0.89 o 
   2  14   0        2.23        2.14      0.24 o 
   3  14   0       30.14       26.51      1.89 o 
   1  15   0        3.63        3.46      0.27 o 
   2  15   0       12.34       12.16      0.37 o 
   1   0   1      111.17      110.80      4.32 o 
   2   0   1      422.96      413.81      1.38 o 
   3   0   1        5.66        5.89      0.73 o 
   4   0   1        0.85        1.92      0.40 o 
   5   0   1        8.38        9.68      0.27 o 
   6   0   1       72.30       75.59      1.37 o 
   7   0   1       26.24       27.57      0.55 o 
   0   1   1       29.74       37.71      5.57 o 
   1   1   1     1038.96      964.11     36.67 o 
   2   1   1      740.84      705.40     14.78 o 
   3   1   1       86.46       84.81      1.05 o 
   4   1   1        8.14        8.35      1.05 o 
   5   1   1      141.58      137.18      1.61 o 
   6   1   1       54.47       56.36      0.62 o 
   7   1   1       26.37       25.85      0.36 o 
   0   2   1       30.64       24.69      2.36 o 
   1   2   1     2667.82     2446.52    155.91 o 
   2   2   1       40.90       41.68      1.19 o 
   3   2   1     1647.95     1709.06     47.26 o 
   4   2   1       56.62       59.94      0.49 o 
   5   2   1       26.59       29.27      0.50 o 
   6   2   1      106.94      109.33      1.60 o 
   7   2   1        2.78        3.16      0.18 o 
   0   3   1      514.65      390.75     39.46 o 
   1   3   1      495.08      446.35     37.62 o 
   2   3   1      244.10      250.35     12.20 o 
   3   3   1      152.33      149.92      3.89 o 
   4   3   1       24.40       23.37      0.55 o 
   5   3   1       69.83       72.12      1.17 o 
   6   3   1       73.04       74.29      1.71 o 
   7   3   1        0.03        0.25      0.17 o 
   0   4   1      905.95      801.49     89.89 o 
   1   4   1      633.21      546.49     50.71 o 
   2   4   1     1084.12     1007.84     66.15 o 
   3   4   1      219.16      246.69      7.76 o 
   4   4   1      104.07      109.81      3.55 o 
   5   4   1       76.71       82.68      1.68 o 
   6   4   1       37.35       37.63      0.53 o 
   7   4   1       13.59       13.78      0.29 o 
   0   5   1      224.51      238.65     29.85 o 
   1   5   1      484.56      439.91     42.42 o 
   2   5   1     1008.15     1001.81     76.81 o 
   3   5   1       44.35       44.82      1.82 o 
   4   5   1       72.00       78.54      2.52 o 
   5   5   1       21.90       22.94      0.50 o 
   6   5   1       25.11       26.49      0.57 o 
   7   5   1        2.19        2.73      0.17 o 
   0   6   1     1232.74      915.42    165.09 o 
   1   6   1       67.11       71.34      6.63 o 
   2   6   1       45.08       39.39      3.05 o 
   3   6   1       56.37       60.26      3.36 o 
   4   6   1       10.63        9.54      0.28 o 
   5   6   1       36.45       37.30      1.10 o 
   6   6   1       22.20       20.51      0.72 o 
   7   6   1        5.26        4.60      0.17 o 
   0   7   1      784.77      823.59    124.89 o 
   1   7   1      398.31      391.70     38.75 o 
   2   7   1       27.57       25.20      1.95 o 
   3   7   1      211.93      224.18     12.38 o 
   4   7   1      176.67      168.54      9.51 o 
   5   7   1       68.27       70.14      1.78 o 
   6   7   1        2.54        2.35      0.15 o 
   7   7   1        2.10        1.95      0.13 o 
   0   8   1      652.50      654.23    108.49 o 
   1   8   1       37.54       30.98      3.10 o 
   2   8   1       61.67       54.28      5.07 o 
   3   8   1       33.20       36.74      2.07 o 
   4   8   1      258.62      263.89     15.11 o 
   5   8   1      155.07      162.34      5.44 o 
   6   8   1        9.43        8.63      0.40 o 
   0   9   1       10.01       12.25      2.00 o 
   1   9   1      207.93      190.61     21.43 o 
   2   9   1       22.74       20.68      1.41 o 
   3   9   1      120.16      123.64      7.77 o 
   4   9   1       35.76       37.12      2.27 o 
   5   9   1       20.91       21.64      0.56 o 
   6   9   1        7.65        7.79      0.40 o 
   0  10   1       20.30       16.06      3.37 o 
   1  10   1       48.16       45.07      5.40 o 
   2  10   1       67.51       71.61      7.88 o 
   3  10   1        2.56        3.17      0.23 o 
   4  10   1       35.61       35.09      2.37 o 
   5  10   1        8.71       10.00      0.31 o 
   6  10   1        4.87        3.80      0.21 o 
   0  11   1        3.21        3.40      0.59 o 
   1  11   1      158.31      158.43     21.13 o 
   2  11   1      320.93      321.60     36.14 o 
   3  11   1      103.57      103.92      6.11 o 
   4  11   1       23.09       25.61      1.68 o 
   5  11   1        3.76        3.03      0.18 o 
   0  12   1       73.29       54.98     10.47 o 
   1  12   1       54.76       47.61      6.00 o 
   2  12   1       32.48       25.52      3.44 o 
   3  12   1       43.39       46.43      3.46 o 
   4  12   1        4.56        4.61      0.19 o 
   5  12   1        5.57        4.49      0.21 o 
   0  13   1       17.25       19.01      2.91 o 
   1  13   1        9.69        9.86      1.26 o 
   2  13   1       40.27       47.38      4.68 o 
   3  13   1       13.17       13.67      0.97 o 
   4  13   1        2.80        2.25      0.18 o 
   0  14   1       25.48       23.66      1.43 o 
   1  14   1       11.12       10.99      0.88 o 
   2  14   1       21.55       19.91      1.40 o 
   3  14   1        0.50        1.02      0.12 o 
   0  15   1        3.52        4.28      0.36 o 
   1  15   1        8.98        8.93      0.31 o 
   2  15   1        0.20        0.20      0.20 o 
   0   0   2     1921.81     1910.06     42.98 o 
   1   0   2     1792.32     1704.53     50.18 o 
   2   0   2      494.46      482.38      6.47 o 
   3   0   2      195.45      207.00      1.07 o 
   4   0   2       26.37       29.29      0.51 o 
   5   0   2        4.44        4.53      0.31 o 
   6   0   2        7.07        7.83      0.31 o 
   7   0   2       30.61       29.77      2.82 o 
   0   1   2     1142.82     1091.46     54.32 o 
   1   1   2     5128.99     5302.94    202.21 o 
   2   1   2      776.19      791.72     14.59 o 
   3   1   2      363.08      374.26      3.77 o 
   4   1   2      140.54      134.59      1.43 o 
   5   1   2      325.10      330.76      5.42 o 
   6   1   2       23.08       24.06      0.46 o 
   7   1   2        1.09        2.11      0.15 o 
   0   2   2      377.72      322.72     23.68 o 
   1   2   2     1130.13     1101.75     73.29 o 
   2   2   2      487.57      453.57     19.04 o 
   3   2   2      398.68      396.77      8.65 o 
   4   2   2      124.47      117.32      2.55 o 
   5   2   2       43.78       44.63      0.61 o 
   6   2   2       30.38       33.81      0.94 o 
   7   2   2       15.04       14.37      0.44 o 
   0   3   2      309.29      283.72     25.42 o 
   1   3   2       15.23       12.52      1.16 o 
   2   3   2     1547.80     1480.03     78.57 o 
   3   3   2      310.18      323.66     12.32 o 
   4   3   2      117.89      124.19      2.59 o 
   5   3   2       16.34       17.62      0.50 o 
   6   3   2      210.59      218.85      5.24 o 
   7   3   2       17.92       19.41      0.68 o 
   0   4   2       76.99       71.16      6.79 o 
   1   4   2      846.25      691.94     74.42 o 
   2   4   2      145.23      152.27      9.31 o 
   3   4   2      355.20      395.63     20.17 o 
   4   4   2       36.80       37.36      0.96 o 
   5   4   2       42.15       46.33      1.12 o 
   6   4   2       11.81       11.92      0.36 o 
   7   4   2       15.02       15.67      0.51 o 
   0   5   2     1236.58     1191.25    113.11 o 
   1   5   2      634.79      578.66     68.27 o 
   2   5   2      126.54      130.12      9.97 o 
   3   5   2      351.78      374.11     23.12 o 
   4   5   2      111.99      111.96      3.27 o 
   5   5   2        3.32        4.23      0.18 o 
   6   5   2       44.31       44.25      1.68 o 
   7   5   2        4.17        4.23      0.18 o 
   0   6   2      775.31      769.08     92.26 o 
   1   6   2      360.35      369.22     46.82 o 
   2   6   2        3.59        3.85      0.64 o 
   3   6   2      145.67      172.14     11.00 o 
   4   6   2       40.89       51.06      1.81 o 
   5   6   2       19.57       18.01      0.62 o 
   6   6   2       45.21       43.22      1.86 o 
   7   6   2        1.38        1.25      0.11 o 
   0   7   2       84.43       79.63      9.92 o 
   1   7   2      607.73      591.66     81.51 o 
   2   7   2       40.20       37.26      3.20 o 
   3   7   2        9.90       11.81      0.74 o 
   4   7   2      158.73      165.48      7.98 o 
   5   7   2        8.62        9.53      0.53 o 
   6   7   2        2.20        2.60      0.15 o 
   7   7   2        2.61        2.74      0.13 o 
   0   8   2       34.13       36.75      5.45 o 
   1   8   2       28.27       34.80      4.97 o 
   2   8   2       46.14       49.04      4.07 o 
   3   8   2       71.99       67.63      5.37 o 
   4   8   2       65.52       69.16      3.28 o 
   5   8   2        1.81        0.89      0.17 o 
   6   8   2        4.37        3.61      0.15 o 
   0   9   2        7.02       10.08      1.46 o 
   1   9   2       14.31       12.34      1.67 o 
   2   9   2      242.50      227.96     22.02 o 
   3   9   2       49.68       60.58      5.90 o 
   4   9   2       46.07       55.23      3.09 o 
   5   9   2        5.03        4.84      0.19 o 
   6   9   2       10.57       10.49      0.64 o 
   0  10   2        5.35        6.42      0.96 o 
   1  10   2       76.91       68.60     10.89 o 
   2  10   2      146.98      146.74     13.56 o 
   3  10   2       61.82       58.57      5.49 o 
   4  10   2        6.64        8.07      0.56 o 
   5  10   2        9.45       10.35      0.66 o 
   6  10   2       13.98       11.58      0.79 o 
   0  11   2        7.28       10.20      1.67 o 
   1  11   2        7.03        7.61      1.13 o 
   2  11   2      126.48      127.06     11.71 o 
   3  11   2       60.37       61.67      6.61 o 
   4  11   2       14.31       15.40      1.08 o 
   5  11   2       19.71       19.10      1.35 o 
   0  12   2        4.46        4.11      0.78 o 
   1  12   2      188.71      179.08     30.39 o 
   2  12   2       41.66       41.30      3.70 o 
   3  12   2       18.93       20.30      1.93 o 
   4  12   2       16.81       14.48      1.03 o 
   5  12   2       10.61        8.67      0.61 o 
   0  13   2      156.66      117.38     21.37 o 
   1  13   2      134.14      126.46     20.87 o 
   2  13   2        1.45        1.01      0.18 o 
   3  13   2       43.61       42.45      3.34 o 
   4  13   2        0.09        0.09      0.15 o 
   0  14   2        0.00        0.19      0.32 o 
   1  14   2       14.83       17.12      0.36 o 
   2  14   2       16.79       14.10      1.15 o 
   3  14   2       10.99       10.93      0.91 o 
   0  15   2        9.11        5.36      1.00 o 
   1  15   2        0.62        1.35      0.34 o 
   2  15   2       16.99       16.06      1.43 o 
   1   0   3     2990.53     2966.52     67.23 o 
   2   0   3      296.67      293.96      1.16 o 
   3   0   3      274.31      274.43      1.97 o 
   4   0   3       22.85       21.33      0.49 o 
   5   0   3       18.77       22.64      1.90 o 
   6   0   3      101.86      108.71      6.61 o 
   7   0   3        0.26        0.30      0.21 o 
   0   1   3      521.30      463.99     15.32 o 
   1   1   3    13831.41    15013.12    543.33 o 
   2   1   3       41.97       43.47      1.01 o 
   3   1   3      892.94      951.46     14.36 o 
   4   1   3       85.24       89.38      2.11 o 
   5   1   3       34.89       36.99      0.72 o 
   6   1   3       14.19       14.14      0.66 o 
   7   1   3       16.90       17.47      0.88 o 
   0   2   3     2870.48     2794.55    185.11 o 
   1   2   3     1523.05     1419.77     87.03 o 
   2   2   3      666.33      627.73     23.41 o 
   3   2   3      188.85      205.32      5.94 o 
   4   2   3       11.94       13.85      0.24 o 
   5   2   3       10.89       12.55      0.60 o 
   6   2   3       72.62       81.88      3.09 o 
   7   2   3        1.86        1.28      0.14 o 
   0   3   3     2238.40     2077.66    165.68 o 
   1   3   3     1288.38     1192.05    101.63 o 
   2   3   3     1931.92     1981.14    121.77 o 
   3   3   3       64.90       68.77      2.91 o 
   4   3   3      179.52      180.39      5.16 o 
   5   3   3        6.92        9.02      0.28 o 
   6   3   3       60.87       58.80      2.60 o 
   7   3   3        0.58        0.60      0.43 o 
   0   4   3      486.78      467.00     41.44 o 
   1   4   3       60.55       65.26      4.31 o 
   2   4   3      272.30      253.25     20.56 o 
   3   4   3       95.53      106.14      5.34 o 
   4   4   3       28.09       30.52      1.14 o 
   5   4   3      146.07      148.11      5.29 o 
   6   4   3       19.26       21.01      0.91 o 
   7   4   3        3.24        3.62      0.15 o 
   0   5   3      265.23      236.15     23.69 o 
   1   5   3      227.49      247.11     25.19 o 
   2   5   3      305.04      291.29     24.90 o 
   3   5   3        6.86        9.42      0.54 o 
   4   5   3        8.40        7.92      0.33 o 
   5   5   3       28.14       29.58      0.92 o 
   6   5   3       10.64        9.92      0.52 o 
   7   5   3       12.21       11.32      0.66 o 
   0   6   3      750.97      726.57     88.28 o 
   1   6   3      349.44      350.47     39.93 o 
   2   6   3      147.20      132.65     13.02 o 
   3   6   3      205.09      220.05     12.98 o 
   4   6   3       24.39       23.68      1.57 o 
   5   6   3       58.07       58.03      2.18 o 
   6   6   3       23.10       25.24      1.59 o 
   7   6   3        2.72        2.19      0.12 o 
   0   7   3      176.96      219.45     27.96 o 
   1   7   3       70.14       77.90      6.38 o 
   2   7   3       46.89       49.38      5.29 o 
   3   7   3      105.56      111.13      7.64 o 
   4   7   3        1.52        2.67      0.65 o 
   5   7   3      239.18      245.07     13.30 o 
   6   7   3        0.19        0.50      0.27 o 
   0   8   3      124.67      156.11     20.25 o 
   1   8   3      104.71      100.56     12.16 o 
   2   8   3        4.37        4.02      0.59 o 
   3   8   3      154.36      154.65      9.63 o 
   4   8   3      198.29      204.53     16.47 o 
   5   8   3        6.12        7.26      0.34 o 
   6   8   3        1.29        1.72      0.14 o 
   0   9   3      331.35      322.66     44.23 o 
   1   9   3       72.98       76.05     11.33 o 
   2   9   3      108.06      100.74     13.19 o 
   3   9   3      145.72      142.38     10.52 o 
   4   9   3      256.01      268.56     22.17 o 
   5   9   3       23.01       23.36      1.92 o 
   6   9   3       16.08       15.56      1.24 o 
   0  10   3      177.04      164.07     25.84 o 
   1  10   3       17.04       15.03      2.12 o 
   2  10   3      428.03      418.72     51.98 o 
   3  10   3        4.01        4.41      0.35 o 
   4  10   3        8.51        7.26      0.52 o 
   5  10   3        3.97        3.63      0.34 o 
   6  10   3        1.05        0.84      0.17 o 
   0  11   3       11.11       10.52      1.78 o 
   1  11   3       74.90       75.26     10.81 o 
   2  11   3       10.43       10.00      1.21 o 
   3  11   3       59.26       66.89      5.11 o 
   4  11   3       55.17       60.56      5.48 o 
   5  11   3       15.47       14.79      1.47 o 
   0  12   3       39.87       41.32      7.13 o 
   1  12   3       69.46       63.31      9.05 o 
   2  12   3       15.41       14.72      1.79 o 
   3  12   3       13.50       16.66      1.60 o 
   4  12   3        5.05        5.13      0.63 o 
   5  12   3        6.50        6.26      0.75 o 
   0  13   3       16.77       19.43      3.54 o 
   1  13   3       41.94       29.47      4.18 o 
   2  13   3       12.99       13.10      1.43 o 
   3  13   3        8.49        6.67      0.66 o 
   4  13   3       17.00       16.09      2.11 o 
   0  14   3        9.71       12.31      1.80 o 
   1  14   3       13.68       15.78      1.79 o 
   2  14   3       11.12       13.08      1.38 o 
   3  14   3        0.73        0.69      0.12 o 
   0  15   3        2.16        1.28      0.34 o 
   1  15   3       11.62       10.36      1.95 o 
   2  15   3        3.89        3.93      0.61 o 
   0   0   4    12485.38    12988.25     46.68 o 
   1   0   4     1035.57      900.19     22.63 o 
   2   0   4      328.11      340.35      3.06 o 
   3   0   4      178.22      172.23      2.55 o 
   4   0   4        1.20        1.44      0.39 o 
   5   0   4      183.83      191.77     10.53 o 
   6   0   4        5.56        7.09      0.70 o 
   7   0   4        0.74        1.10      0.27 o 
   0   1   4    14799.63    15400.64    378.49 o 
   1   1   4     5321.21     5246.46    134.78 o 
   2   1   4      168.47      169.63      3.39 o 
   3   1   4      304.34      298.22      6.58 o 
   4   1   4      156.25      167.16      4.47 o 
   5   1   4       93.11      100.47      3.38 o 
   6   1   4       36.38       38.94      1.67 o 
   7   1   4       55.06       60.51      4.42 o 
   0   2   4     5834.30     5602.79    305.14 o 
   1   2   4      443.24      411.43     19.79 o 
   2   2   4      581.24      567.68     25.95 o 
   3   2   4      245.90      271.52     10.53 o 
   4   2   4      182.97      182.41      6.12 o 
   5   2   4      146.79      141.79      5.10 o 
   6   2   4       12.04       13.20      0.68 o 
   7   2   4        6.92        6.74      0.41 o 
   0   3   4     2220.44     2095.06    141.93 o 
   1   3   4       13.95       12.94      0.92 o 
   2   3   4       28.56       29.72      2.05 o 
   3   3   4      204.38      208.98      9.97 o 
   4   3   4      215.64      222.28      7.82 o 
   5   3   4      155.36      157.16      5.86 o 
   6   3   4       35.34       41.75      2.16 o 
   7   3   4        5.31        5.90      0.40 o 
   0   4   4        9.04       17.35      3.95 o 
   1   4   4       41.72       51.71      6.17 o 
   2   4   4      292.99      308.83     24.67 o 
   3   4   4       86.71       96.63      5.67 o 
   4   4   4       35.83       35.05      1.52 o 
   5   4   4       70.55       69.53      4.04 o 
   6   4   4       25.45       28.21      1.69 o 
   7   4   4        6.22        8.54      0.70 o 
   0   5   4       14.70       15.37      1.45 o 
   1   5   4      464.88      471.93     49.27 o 
   2   5   4       87.03       99.31      8.25 o 
   3   5   4      105.28      112.97      7.94 o 
   4   5   4       84.95       97.39      3.44 o 
   5   5   4        7.46        8.42      0.65 o 
   6   5   4       24.41       25.87      1.18 o 
   7   5   4       12.71       12.37      1.24 o 
   0   6   4      300.09      277.31     27.24 o 
   1   6   4      148.41      171.51     22.25 o 
   2   6   4      138.26      136.84     12.32 o 
   3   6   4        6.58        8.05      0.75 o 
   4   6   4      120.73      119.06      7.19 o 
   5   6   4       78.05       81.92      5.73 o 
   6   6   4        9.05        8.99      0.59 o 
   7   6   4        5.40        5.67      0.66 o 
   0   7   4       11.80       11.52      1.31 o 
   1   7   4      354.90      380.09     51.06 o 
   2   7   4      331.27      321.52     32.95 o 
   3   7   4      398.98      391.65     35.40 o 
   4   7   4       11.19       11.61      1.05 o 
   5   7   4        3.33        4.05      0.20 o 
   6   7   4       36.11       33.70      2.59 o 
   0   8   4      249.98      228.10     25.43 o 
   1   8   4       40.27       50.52      8.44 o 
   2   8   4      165.54      172.95     18.13 o 
   3   8   4      216.04      217.12     21.30 o 
   4   8   4       27.28       30.08      1.41 o 
   5   8   4        1.12        1.26      0.16 o 
   6   8   4        7.57        8.32      0.68 o 
   0   9   4       29.41       28.04      3.78 o 
   1   9   4       44.57       41.76      7.17 o 
   2   9   4      270.62      267.20     27.71 o 
   3   9   4      166.41      171.66     17.38 o 
   4   9   4       96.09       99.80      8.52 o 
   5   9   4        3.35        3.50      0.30 o 
   6   9   4        7.32        7.93      0.79 o 
   0  10   4       13.74       17.64      2.30 o 
   1  10   4       72.50       69.54     11.24 o 
   2  10   4      211.85      206.22     23.43 o 
   3  10   4       64.43       72.90      7.80 o 
   4  10   4        6.78        8.04      0.84 o 
   5  10   4       22.22       18.89      2.24 o 
   0  11   4       50.22       46.45      6.42 o 
   1  11   4       32.37       26.68      4.89 o 
   2  11   4      102.43      106.78     10.97 o 
   3  11   4      140.95      139.12     14.91 o 
   4  11   4      107.51      112.99     12.45 o 
   5  11   4        6.00        6.77      0.84 o 
   0  12   4       17.08       15.37      2.62 o 
   1  12   4       96.09       87.87     15.05 o 
   2  12   4       69.57       71.93      7.36 o 
   3  12   4       12.73       12.27      1.21 o 
   4  12   4       11.50       10.95      1.43 o 
   0  13   4        1.25        2.17      0.60 o 
   1  13   4        0.23        0.70      0.15 o 
   2  13   4       32.10       30.16      3.87 o 
   3  13   4        5.05        5.61      0.69 o 
   4  13   4        1.27        1.61      0.37 o 
   0  14   4        1.66        1.36      0.32 o 
   1  14   4       16.21       18.26      4.13 o 
   2  14   4       36.82       38.45      5.07 o 
   3  14   4       33.62       34.96      5.40 o 
   0  15   4       24.22       32.66     10.44 o 
   1  15   4        3.20        3.83      1.14 o 
   2  15   4        4.45        4.92      0.68 o 
   1   0   5     7247.85     7560.29    122.48 o 
   2   0   5      381.66      380.03      7.75 o 
   3   0   5        1.49        1.46      0.14 o 
   4   0   5      412.05      396.77     25.75 o 
   5   0   5       34.73       36.40      1.03 o 
   6   0   5       47.08       45.06      1.16 o 
   7   0   5        0.54       -0.23      0.44 o 
   0   1   5        4.88        6.33      0.13 o 
   1   1   5      590.51      537.20     14.77 o 
   2   1   5      289.11      294.80      8.40 o 
   3   1   5       27.50       32.46      1.02 o 
   4   1   5       26.13       24.68      1.11 o 
   5   1   5       52.38       53.46      2.93 o 
   6   1   5       85.00       76.57      4.08 o 
   7   1   5        8.87        7.76      0.56 o 
   0   2   5     2074.22     1918.55     75.86 o 
   1   2   5      790.15      734.94     36.67 o 
   2   2   5      162.51      151.11      6.91 o 
   3   2   5       20.10       22.86      0.74 o 
   4   2   5       35.45       34.10      1.53 o 
   5   2   5       89.38       79.21      5.53 o 
   6   2   5        2.74        1.54      0.25 o 
   7   2   5        5.21        6.43      0.40 o 
   0   3   5      132.45      119.92      7.08 o 
   1   3   5      224.01      203.50     16.53 o 
   2   3   5      548.13      588.50     38.55 o 
   3   3   5       11.18       11.84      0.23 o 
   4   3   5       70.17       75.63      3.95 o 
   5   3   5       25.52       20.61      1.58 o 
   6   3   5       10.83       10.90      1.13 o 
   7   3   5        0.11       -0.01      0.29 o 
   0   4   5       44.56       49.97      4.81 o 
   1   4   5      747.90      743.35     67.75 o 
   2   4   5      186.83      204.56     17.83 o 
   3   4   5       93.02       96.34      5.59 o 
   4   4   5      146.15      148.96      9.52 o 
   5   4   5      160.51      148.81     21.67 o 
   6   4   5       13.96       12.97      1.53 o 
   7   4   5       11.02        9.88      0.74 o 
   0   5   5      608.15      603.81     53.63 o 
   1   5   5      409.37      420.75     42.26 o 
   2   5   5      207.97      234.22     22.79 o 
   3   5   5       97.83       96.82      6.62 o 
   4   5   5        9.28       10.33      0.37 o 
   5   5   5       34.66       31.93      4.67 o 
   6   5   5       33.62       32.73      5.80 o 
   7   5   5        3.55        2.58      0.25 o 
   0   6   5      540.28      608.79     66.29 o 
   1   6   5      302.75      297.60     32.45 o 
   2   6   5      280.17      292.01     31.36 o 
   3   6   5        0.43        0.63      0.18 o 
   4   6   5       14.74       15.32      1.20 o 
   5   6   5        3.35        3.34      0.73 o 
   6   6   5       11.19       11.37      2.71 o 
   0   7   5      176.33      179.68     20.47 o 
   1   7   5       12.40        9.44      1.26 o 
   2   7   5       77.54       93.62     10.63 o 
   3   7   5       18.64       16.27      1.64 o 
   4   7   5       91.51       89.76      8.88 o 
   5   7   5       29.26       27.31      5.39 o 
   6   7   5        2.54        2.01      0.57 o 
   0   8   5        2.07        2.40      0.37 o 
   1   8   5       68.09       78.54     11.28 o 
   2   8   5       51.95       50.50      5.87 o 
   3   8   5       11.39       17.28      1.66 o 
   4   8   5       45.54       45.47      5.06 o 
   5   8   5        1.38        1.79      0.24 o 
   6   8   5        3.64        3.22      0.90 o 
   0   9   5       24.66       25.20      3.61 o 
   1   9   5      241.09      247.10     34.09 o 
   2   9   5       74.87       73.29      8.95 o 
   3   9   5       98.32      102.27     10.01 o 
   4   9   5       26.50       25.23      3.17 o 
   5   9   5       14.35       11.96      3.16 o 
   6   9   5        1.07        1.14      0.47 o 
   0  10   5       34.60       32.72      5.05 o 
   1  10   5      362.30      370.04     53.42 o 
   2  10   5      127.92      130.77     17.35 o 
   3  10   5       25.64       27.54      3.86 o 
   4  10   5       28.96       29.09      4.20 o 
   5  10   5        4.47        4.90      1.06 o 
   0  11   5      150.58      129.74     20.71 o 
   1  11   5       29.96       27.98      3.49 o 
   2  11   5       30.54       31.37      4.47 o 
   3  11   5       41.16       38.71      5.15 o 
   4  11   5        0.38        0.38      0.26 o 
   5  11   5        4.11        3.33      0.96 o 
   0  12   5       40.68       54.92      9.01 o 
   1  12   5        2.80        3.68      0.43 o 
   2  12   5       72.71       67.71      8.40 o 
   3  12   5        0.40        0.01      0.21 o 
   4  12   5       23.91       26.44      4.09 o 
   0  13   5        4.74        3.81      0.67 o 
   1  13   5       28.41       22.43      3.06 o 
   2  13   5       10.48        9.93      1.56 o 
   3  13   5       16.49       14.38      2.25 o 
   4  13   5        9.12        9.60      1.63 o 
   0  14   5       43.99       51.21     15.01 o 
   1  14   5       12.36       11.47      2.32 o 
   2  14   5       30.68       27.45      4.61 o 
   3  14   5        6.66        7.44      0.99 o 
   0  15   5        1.26        2.95      1.20 o 
   1  15   5        3.80        4.70      0.94 o 
   0   0   6       88.04       85.44      0.83 o 
   1   0   6       41.00       37.32      0.60 o 
   2   0   6        7.17        7.46      0.23 o 
   3   0   6       30.10       27.85      0.70 o 
   4   0   6       65.35       61.05      1.16 o 
   5   0   6        9.32        8.26      0.43 o 
   6   0   6        3.94        3.42      0.37 o 
   7   0   6        4.69        2.69      0.29 o 
   0   1   6       48.98       43.87      1.79 o 
   1   1   6      733.45      700.02     54.50 o 
   2   1   6      193.95      185.79     13.76 o 
   3   1   6       39.59       42.09      1.09 o 
   4   1   6      196.44      177.46     10.87 o 
   5   1   6      128.01      123.49      3.88 o 
   6   1   6        0.71        0.68      0.34 o 
   7   1   6       12.75       10.29      0.25 o 
   0   2   6      149.63      162.87     22.65 o 
   1   2   6      629.98      588.41     78.34 o 
   2   2   6      555.31      510.73     71.07 o 
   3   2   6      118.92      117.12     13.36 o 
   4   2   6       86.56       85.76      7.41 o 
   5   2   6       17.26       16.53      1.05 o 
   6   2   6       22.39       22.65      2.00 o 
   7   2   6        4.69        3.67      0.21 o 
   0   3   6      465.65      438.30     96.56 o 
   1   3   6      333.87      335.92     72.12 o 
   2   3   6      401.16      397.92     76.17 o 
   3   3   6      146.69      151.05     27.02 o 
   4   3   6       62.93       59.43      8.13 o 
   5   3   6       99.61       88.25     11.42 o 
   6   3   6       16.46       14.05      2.15 o 
   7   3   6       13.39       10.68      0.60 o 
   0   4   6       41.25       58.98     14.38 o 
   1   4   6      881.82      853.96    227.73 o 
   2   4   6      113.80      127.88     27.10 o 
   3   4   6       15.44        9.13      1.79 o 
   4   4   6       20.97       20.30      3.27 o 
   5   4   6        2.81        3.80      1.16 o 
   6   4   6       15.12       13.38      2.56 o 
   7   4   6        7.44        5.92      0.73 o 
   0   5   6      122.68      105.71     28.37 o 
   1   5   6      133.35      122.15     31.80 o 
   2   5   6       34.90       44.29     11.81 o 
   3   5   6      125.68      139.77     32.60 o 
   4   5   6      113.79      114.14     25.49 o 
   5   5   6        6.01        4.96      0.59 o 
   6   5   6        0.30        0.21      0.40 o 
   7   5   6        1.02        1.16      0.18 o 
   0   6   6       44.53       53.86     16.23 o 
   1   6   6      133.81      114.92     39.29 o 
   2   6   6       28.80       23.57      6.83 o 
   3   6   6       90.54       74.62     23.38 o 
   4   6   6      112.96      105.38     23.04 o 
   5   6   6       16.47       14.57      3.11 o 
   6   6   6        5.73        4.86      1.22 o 
   0   7   6       27.87       27.79     10.67 o 
   1   7   6       11.94       18.35     10.24 o 
   2   7   6       23.15       21.09      7.11 o 
   3   7   6       68.34       63.18     19.55 o 
   4   7   6      190.50      168.83     45.02 o 
   5   7   6        7.20        7.39      1.96 o 
   6   7   6       17.99       13.92      2.91 o 
   0   8   6        1.45        1.65      0.19 o 
   1   8   6      152.21      150.19     60.35 o 
   2   8   6       13.00       11.21      4.40 o 
   3   8   6       15.31       16.78      5.54 o 
   4   8   6       37.29       30.08      9.97 o 
   5   8   6       21.13       21.29      5.83 o 
   6   8   6        9.82        9.06      1.59 o 
   0   9   6        1.90        2.24      0.63 o 
   1   9   6       28.84       23.58     10.45 o 
   2   9   6       69.56       77.26     29.43 o 
   3   9   6      213.62      199.48     72.53 o 
   4   9   6       52.77       46.39     15.09 o 
   5   9   6        1.89        1.45      0.24 o 
   0  10   6        0.03       -0.37      0.37 o 
   1  10   6        3.99        6.61      2.66 o 
   2  10   6       38.14       40.35     17.60 o 
   3  10   6       23.38       22.11      9.09 o 
   4  10   6       10.94       11.38      3.69 o 
   5  10   6        0.15        0.22      0.29 o 
   0  11   6        9.81       14.33      5.83 o 
   1  11   6       83.93       82.00     31.10 o 
   2  11   6       29.66       26.62     11.03 o 
   3  11   6        9.51       10.37      4.17 o 
   4  11   6       14.37       14.83      4.68 o 
   5  11   6        8.27        7.98      1.98 o 
   0  12   6       52.72       49.05     20.80 o 
   1  12   6       10.56       10.83      3.43 o 
   2  12   6       14.80       15.71      6.35 o 
   3  12   6        8.28        9.04      3.16 o 
   4  12   6        0.55        0.59      0.52 o 
   0  13   6       49.16       45.58     19.82 o 
   1  13   6       29.30       28.91     12.20 o 
   2  13   6        0.25        0.13      0.33 o 
   3  13   6        5.92        6.88      2.44 o 
   0  14   6       14.47       19.55      0.60 o 
   1  14   6        5.69        7.00      2.76 o 
   2  14   6        0.76        0.67      0.58 o 
   0  15   6       10.05       11.24      0.37 o 
   1   0   7        0.73        1.30      0.17 o 
   2   0   7      484.15      467.74      2.75 o 
   3   0   7       19.36       18.30      0.54 o 
   4   0   7      199.65      196.66      2.06 o 
   5   0   7        0.34        0.27      0.37 o 
   6   0   7       21.34       20.27      0.64 o 
   7   0   7        1.25        1.60      0.23 o 
   0   1   7      183.75      217.53     16.65 o 
   1   1   7     1556.10     1470.17    106.85 o 
   2   1   7      828.92      783.34     76.98 o 
   3   1   7       71.07       71.98      4.60 o 
   4   1   7      110.40      108.79      7.40 o 
   5   1   7       11.83       10.27      0.32 o 
   6   1   7        0.43        0.56      0.39 o 
   7   1   7        1.66        1.72      0.16 o 
   0   2   7       18.37       22.30      3.41 o 
   1   2   7      472.20      427.93     59.94 o 
   2   2   7     1225.23     1152.24    162.23 o 
   3   2   7      141.35      142.58     15.18 o 
   4   2   7       29.64       31.20      3.42 o 
   5   2   7       16.21       15.46      1.56 o 
   6   2   7       10.11        8.93      1.14 o 
   7   2   7        2.64        2.32      0.17 o 
   0   3   7      137.90      121.31     24.22 o 
   1   3   7      558.94      533.34     99.97 o 
   2   3   7      449.58      431.32     91.34 o 
   3   3   7       92.74       90.00     15.12 o 
   4   3   7       26.14       26.20      5.10 o 
   5   3   7       22.51       20.40      3.57 o 
   6   3   7        7.22        5.58      0.79 o 
   7   3   7        6.84        6.76      0.95 o 
   0   4   7      597.81      523.54    144.67 o 
   1   4   7      291.55      276.66     67.22 o 
   2   4   7       99.55      106.44     26.97 o 
   3   4   7        2.62        3.78      0.99 o 
   4   4   7       19.06       16.79      4.12 o 
   5   4   7       72.13       63.25     12.51 o 
   6   4   7        3.73        3.46      0.74 o 
   7   4   7        0.03        0.00      0.24 o 
   0   5   7       39.58       36.05     11.54 o 
   1   5   7       57.00       52.08     15.23 o 
   2   5   7       67.94       62.39     21.21 o 
   3   5   7       52.43       47.18     12.73 o 
   4   5   7        5.44        4.35      1.16 o 
   5   5   7       34.17       34.70      7.37 o 
   6   5   7       11.95       11.16      2.16 o 
   0   6   7        2.69        3.46      1.34 o 
   1   6   7       44.76       53.12     19.16 o 
   2   6   7      114.31      111.65     40.59 o 
   3   6   7       53.34       54.19     16.17 o 
   4   6   7       43.35       40.71     14.51 o 
   5   6   7       81.35       82.49     19.84 o 
   6   6   7       15.45       12.43      2.92 o 
   0   7   7       59.64       51.94     19.83 o 
   1   7   7        4.35        4.68      1.18 o 
   2   7   7       24.05       27.12     10.62 o 
   3   7   7       96.10       98.59     31.92 o 
   4   7   7        4.05        2.60      0.56 o 
   5   7   7       38.12       31.15      7.79 o 
   6   7   7        1.50        1.03      0.45 o 
   0   8   7       34.27       27.46     12.42 o 
   1   8   7      151.64      154.53     62.43 o 
   2   8   7       43.35       46.59     19.47 o 
   3   8   7        6.42        6.15      1.93 o 
   4   8   7        5.17        6.84      2.05 o 
   5   8   7       22.75       18.75      5.74 o 
   6   8   7       15.03       12.05      2.91 o 
   0   9   7        1.39        5.15      2.33 o 
   1   9   7      110.59      106.09     41.24 o 
   2   9   7       23.66       17.84      8.12 o 
   3   9   7       13.03       12.99      4.02 o 
   4   9   7       43.12       41.58     15.14 o 
   5   9   7       15.52       13.56      4.95 o 
   0  10   7       73.71       75.00     33.97 o 
   1  10   7      103.32      113.89     48.60 o 
   2  10   7       13.53       14.20      6.00 o 
   3  10   7       16.82       15.64      5.31 o 
   4  10   7       12.26       10.67      3.94 o 
   5  10   7       43.09       39.09     11.18 o 
   0  11   7      192.92      197.51     88.46 o 
   1  11   7       76.27       81.17     34.60 o 
   2  11   7       51.91       62.18     25.95 o 
   3  11   7       38.94       41.24     17.62 o 
   4  11   7       18.26       15.51      5.75 o 
   0  12   7        1.71        5.32      2.47 o 
   1  12   7       38.17       42.09     17.76 o 
   2  12   7        5.90        8.29      2.91 o 
   3  12   7        2.06        1.85      0.57 o 
   4  12   7        5.91        6.11      1.64 o 
   0  13   7        5.92       10.69      4.16 o 
   1  13   7       11.40       14.22      6.79 o 
   2  13   7        6.87        6.23      2.42 o 
   3  13   7        7.56        9.43      3.82 o 
   0  14   7        3.35        4.33      0.29 o 
   1  14   7        2.18        4.04      1.35 o 
   2  14   7       10.49       10.37      4.45 o 
   0   0   8      175.72      170.43      1.44 o 
   1   0   8     1119.25     1058.44      4.83 o 
   2   0   8       33.39       34.08      0.75 o 
   3   0   8       15.98       18.24      0.52 o 
   4   0   8       23.21       21.67      0.66 o 
   5   0   8      262.29      232.24      2.51 o 
   6   0   8       14.61       14.47      0.46 o 
   7   0   8        0.24        0.27      0.33 o 
   0   1   8       71.25       71.77      4.36 o 
   1   1   8      274.43      283.68     30.90 o 
   2   1   8      400.22      388.26     34.20 o 
   3   1   8       25.99       27.82      0.74 o 
   4   1   8        0.22        0.40      0.44 o 
   5   1   8        1.76        1.55      0.26 o 
   6   1   8        2.98        2.53      0.37 o 
   7   1   8        3.03        2.05      0.16 o 
   0   2   8        2.31        1.90      0.36 o 
   1   2   8       70.83       61.21      7.62 o 
   2   2   8      493.22      446.78     72.47 o 
   3   2   8       15.92       16.06      2.37 o 
   4   2   8      121.00      104.06     15.82 o 
   5   2   8      178.98      163.36     20.37 o 
   6   2   8        8.50        8.29      0.82 o 
   7   2   8        6.14        4.66      0.31 o 
   0   3   8       80.18       82.28     17.07 o 
   1   3   8       19.38       28.21      6.27 o 
   2   3   8       21.71       23.58      2.96 o 
   3   3   8       37.99       35.13      5.37 o 
   4   3   8       70.68       64.81     13.01 o 
   5   3   8       29.44       23.67      3.76 o 
   6   3   8        7.17        6.18      0.86 o 
   0   4   8      434.75      432.19    113.26 o 
   1   4   8      163.05      164.78     45.06 o 
   2   4   8      233.85      231.03     61.88 o 
   3   4   8       47.00       44.93     10.84 o 
   4   4   8       33.86       27.01      6.78 o 
   5   4   8       22.27       19.46      5.01 o 
   6   4   8        3.12        3.04      0.50 o 
   0   5   8       17.96       19.82      6.78 o 
   1   5   8       13.49       16.40      6.65 o 
   2   5   8       55.21       64.00     19.63 o 
   3   5   8        4.87        6.53      1.96 o 
   4   5   8       31.61       32.11      8.28 o 
   5   5   8       19.02       18.21      5.34 o 
   6   5   8        5.55        5.66      0.81 o 
   0   6   8        3.65        2.34      0.78 o 
   1   6   8      331.76      335.66    134.63 o 
   2   6   8       93.65       99.62     33.69 o 
   3   6   8       76.25       64.14     21.45 o 
   4   6   8       23.48       24.18      7.17 o 
   5   6   8       30.32       24.38      7.25 o 
   6   6   8        0.44        0.39      0.25 o 
   0   7   8       67.67       66.86     24.41 o 
   1   7   8       12.60       12.72      5.04 o 
   2   7   8       28.72       31.27     13.31 o 
   3   7   8        1.11        1.67      0.28 o 
   4   7   8       79.62       72.47     21.57 o 
   5   7   8       15.85       14.63      5.02 o 
   6   7   8        1.31        0.68      0.34 o 
   0   8   8      301.94      307.09    128.37 o 
   1   8   8       67.82       66.10     27.67 o 
   2   8   8      314.62      312.38    128.33 o 
   3   8   8       46.36       46.47     19.11 o 
   4   8   8       22.37       18.10      6.83 o 
   5   8   8       24.97       21.44      7.66 o 
   0   9   8       69.56       80.93     33.26 o 
   1   9   8       36.69       36.59     18.14 o 
   2   9   8       82.99       91.98     36.07 o 
   3   9   8        6.42        6.20      2.61 o 
   4   9   8        2.73        3.43      1.02 o 
   5   9   8       19.62       16.66      4.59 o 
   0  10   8       39.17       34.36     17.16 o 
   1  10   8       30.47       30.42     16.28 o 
   2  10   8      168.91      175.47     71.35 o 
   3  10   8       60.56       63.04     25.64 o 
   4  10   8        2.88        3.28      1.21 o 
   5  10   8        0.67        0.55      0.27 o 
   0  11   8       16.30       16.47      7.47 o 
   1  11   8       24.23       22.57     11.76 o 
   2  11   8        3.95        6.37      2.58 o 
   3  11   8       12.90       14.60      5.83 o 
   4  11   8        3.85        3.69      1.34 o 
   0  12   8        0.84        1.36      0.85 o 
   1  12   8       27.78       27.42     12.88 o 
   2  12   8        9.56       11.83      4.53 o 
   3  12   8        3.67        4.71      1.76 o 
   0  13   8       16.36       13.67      6.42 o 
   1  13   8       13.49       12.26      5.46 o 
   2  13   8        1.32        0.90      0.23 o 
   3  13   8        0.75        1.00      0.70 o 
   0  14   8        0.01        0.20      0.26 o 
   1  14   8       19.94       22.23      9.54 o 
   1   0   9      483.08      504.18      3.04 o 
   2   0   9       30.17       27.57      0.75 o 
   3   0   9       50.30       50.37      1.06 o 
   4   0   9      202.58      184.72      2.16 o 
   5   0   9        4.21        3.62      0.39 o 
   6   0   9        9.31        7.52      0.35 o 
   0   1   9      225.28      240.41     18.82 o 
   1   1   9      326.51      325.76     21.00 o 
   2   1   9       22.65       21.93      1.76 o 
   3   1   9        4.72        7.46      0.62 o 
   4   1   9       21.98       19.95      1.42 o 
   5   1   9        3.87        4.27      0.27 o 
   6   1   9        0.78        1.05      0.24 o 
   0   2   9       79.20       88.55     11.25 o 
   1   2   9      178.88      196.08     10.36 o 
   2   2   9       66.21       68.25      0.79 o 
   3   2   9       27.80       25.45      4.59 o 
   4   2   9       74.65       71.93      6.29 o 
   5   2   9        4.05        3.46      0.27 o 
   6   2   9        0.98        0.99      0.35 o 
   0   3   9      753.48      811.82    166.40 o 
   1   3   9       66.26       75.27     17.09 o 
   2   3   9      172.12      171.67     40.97 o 
   3   3   9       45.90       43.48      9.64 o 
   4   3   9       39.02       33.59      6.32 o 
   5   3   9       23.40       16.56      3.03 o 
   6   3   9        7.27        5.20      0.75 o 
   0   4   9       50.68       56.91     17.12 o 
   1   4   9      161.47      169.48     40.00 o 
   2   4   9        1.22        1.42      0.20 o 
   3   4   9       37.83       43.14     10.59 o 
   4   4   9        7.65        5.82      1.11 o 
   5   4   9       14.18       13.28      2.56 o 
   6   4   9        1.88        2.23      0.19 o 
   0   5   9       69.78       85.67     27.60 o 
   1   5   9       39.25       36.33     12.55 o 
   2   5   9       81.62       79.68     27.05 o 
   3   5   9       16.89       15.09      3.06 o 
   4   5   9       45.12       37.25     11.76 o 
   5   5   9       31.71       28.82      7.83 o 
   6   5   9        2.73        2.29      0.63 o 
   0   6   9       10.84       11.16      3.94 o 
   1   6   9       11.35       11.18      3.83 o 
   2   6   9       15.55       15.48      5.68 o 
   3   6   9       70.16       59.65     19.14 o 
   4   6   9       10.05       10.45      3.68 o 
   5   6   9        4.39        5.40      1.61 o 
   6   6   9        6.46        5.87      1.37 o 
   0   7   9        5.81        5.84      2.35 o 
   1   7   9       38.23       40.34     15.88 o 
   2   7   9      105.65      114.31     46.40 o 
   3   7   9        4.46        5.00      1.97 o 
   4   7   9        4.58        5.16      1.67 o 
   5   7   9        2.91        2.62      0.65 o 
   0   8   9       35.98       43.72     18.80 o 
   1   8   9       17.16       20.28      9.90 o 
   2   8   9       10.60       14.48      6.47 o 
   3   8   9        3.71        4.22      1.63 o 
   4   8   9        2.34        2.75      1.02 o 
   5   8   9        5.03        3.67      1.03 o 
   0   9   9        1.94        7.00      2.73 o 
   1   9   9       33.93       38.74     17.89 o 
   2   9   9        9.40       10.61      4.36 o 
   3   9   9        4.79        4.02      1.54 o 
   4   9   9       10.88       12.16      4.49 o 
   5   9   9        3.37        3.73      1.15 o 
   0  10   9       42.83       41.62     21.17 o 
   1  10   9      120.66      148.76     65.57 o 
   2  10   9       67.13       69.48     28.68 o 
   3  10   9        7.55        9.25      3.73 o 
   4  10   9        3.69        3.89      1.23 o 
   0  11   9        6.70       13.34      5.47 o 
   1  11   9       21.94       19.90      9.46 o 
   2  11   9       20.91       18.98      9.14 o 
   3  11   9       14.39       16.44      6.79 o 
   4  11   9        1.33        1.77      0.60 o 
   0  12   9        5.11        4.32      1.70 o 
   1  12   9        9.74       13.18      6.31 o 
   2  12   9       20.02       18.59      9.71 o 
   3  12   9       10.26       11.73      4.60 o 
   0  13   9       28.54       39.47     17.40 o 
   1  13   9        0.03        0.22      0.29 o 
   2  13   9        4.25        4.09      1.37 o 
   0   0  10        1.31        2.96      0.25 o 
   1   0  10        0.31        0.25      0.41 o 
   2   0  10       17.70       20.00      0.62 o 
   3   0  10       12.17       12.38      0.44 o 
   4   0  10        1.82        1.06      0.37 o 
   5   0  10       12.93       12.59      0.44 o 
   6   0  10        0.12        0.02      0.43 o 
   0   1  10       21.76       22.79      1.05 o 
   1   1  10        1.65        1.34      0.18 o 
   2   1  10      154.83      148.26     12.41 o 
   3   1  10       52.77       51.55      4.71 o 
   4   1  10       33.77       32.73      3.42 o 
   5   1  10       14.59       13.67      1.23 o 
   6   1  10        5.33        3.83      0.21 o 
   0   2  10       87.07       87.73     13.04 o 
   1   2  10      134.49      132.29     21.03 o 
   2   2  10      100.66      103.09     16.19 o 
   3   2  10       23.25       23.75      5.72 o 
   4   2  10       55.29       48.98      7.83 o 
   5   2  10        4.36        3.13      0.33 o 
   6   2  10        1.28        1.29      0.18 o 
   0   3  10        3.25        9.80      1.57 o 
   1   3  10       76.18       75.40     15.94 o 
   2   3  10       16.20       22.41      6.13 o 
   3   3  10       33.30       34.51      7.50 o 
   4   3  10        9.67       11.26      2.58 o 
   5   3  10        9.80        8.56      2.09 o 
   6   3  10        5.76        4.67      0.64 o 
   0   4  10       16.71       15.79      4.17 o 
   1   4  10      227.68      237.22     67.34 o 
   2   4  10       58.80       70.96     18.10 o 
   3   4  10       26.79       25.68      8.63 o 
   4   4  10       32.44       29.45      6.63 o 
   5   4  10        2.90        3.14      0.46 o 
   6   4  10        7.23        6.59      0.92 o 
   0   5  10      101.49      123.22     41.78 o 
   1   5  10       80.82       82.44     31.74 o 
   2   5  10       22.66       23.16      7.33 o 
   3   5  10       29.26       24.67      9.33 o 
   4   5  10       72.79       74.17     21.71 o 
   5   5  10        6.63        6.80      2.09 o 
   6   5  10        2.61        2.03      0.21 o 
   0   6  10        4.93        4.03      1.32 o 
   1   6  10       86.47       96.88     38.84 o 
   2   6  10        9.31       12.16      4.78 o 
   3   6  10       69.07       71.86     26.84 o 
   4   6  10       12.42       11.70      2.97 o 
   5   6  10        3.50        3.30      1.13 o 
   0   7  10       18.75       16.08      7.48 o 
   1   7  10       53.90       63.11     25.59 o 
   2   7  10        8.49        8.60      2.94 o 
   3   7  10        9.53        9.70      3.58 o 
   4   7  10       15.06       16.06      6.29 o 
   5   7  10        0.12        0.62      0.20 o 
   0   8  10        0.47        0.81      0.37 o 
   1   8  10       19.38       18.46      8.55 o 
   2   8  10        2.96        3.01      0.83 o 
   3   8  10       18.34       16.41      8.06 o 
   4   8  10       48.24       42.97     15.77 o 
   5   8  10        7.51        7.18      1.70 o 
   0   9  10       36.23       39.40     18.30 o 
   1   9  10       43.13       46.37     22.33 o 
   2   9  10        2.33        3.87      1.73 o 
   3   9  10        5.23        5.29      1.98 o 
   4   9  10       14.28       11.74      4.15 o 
   0  10  10        2.14        7.34      2.68 o 
   1  10  10        6.24       11.51      4.56 o 
   2  10  10       19.26       19.85      9.78 o 
   3  10  10        4.63        5.51      2.22 o 
   4  10  10        8.95        8.91      2.70 o 
   0  11  10        2.48        6.02      2.31 o 
   1  11  10       11.11       14.30      6.58 o 
   2  11  10        2.07        3.74      1.33 o 
   3  11  10        1.72        3.51      0.98 o 
   0  12  10        3.74        3.83      1.79 o 
   1  12  10       19.13       19.34      9.02 o 
   2  12  10        7.96       10.00      4.36 o 
   0  13  10       10.28       12.45      5.29 o 
   1  13  10        4.99        4.94      2.01 o 
   1   0  11       23.83       26.58      0.79 o 
   2   0  11       94.42       95.41      1.47 o 
   3   0  11      131.27      133.38      1.84 o 
   4   0  11       12.77       12.82      0.48 o 
   5   0  11        2.40        1.35      0.35 o 
   6   0  11        0.10        0.39      0.23 o 
   0   1  11       63.13       72.16      5.02 o 
   1   1  11       27.31       29.85      0.70 o 
   2   1  11      162.47      157.15     13.91 o 
   3   1  11      102.99       98.84      9.06 o 
   4   1  11       96.32       95.76      6.17 o 
   5   1  11        9.41        7.77      0.69 o 
   6   1  11        2.52        1.89      0.18 o 
   0   2  11        4.29        3.90      0.66 o 
   1   2  11       11.20       12.15      2.03 o 
   2   2  11       20.01       21.16      3.13 o 
   3   2  11        6.78        6.18      1.31 o 
   4   2  11       11.05       10.27      1.21 o 
   5   2  11       10.17       10.32      1.06 o 
   6   2  11        0.03       -0.12      0.36 o 
   0   3  11       10.35       12.46      2.75 o 
   1   3  11        5.52        8.81      2.55 o 
   2   3  11       12.01        9.95      2.65 o 
   3   3  11      144.60      131.59     27.50 o 
   4   3  11       11.99        9.07      1.60 o 
   5   3  11        9.29        8.77      1.31 o 
   6   3  11        5.38        4.71      0.34 o 
   0   4  11        0.54        0.85      0.38 o 
   1   4  11       47.48       46.54     13.43 o 
   2   4  11       52.12       57.54     17.51 o 
   3   4  11       59.85       58.60     15.32 o 
   4   4  11        3.11        2.65      0.96 o 
   5   4  11        7.78        5.93      0.88 o 
   6   4  11        0.06       -0.16      0.37 o 
   0   5  11        0.02        0.61      0.26 o 
   1   5  11       66.00       70.86     24.49 o 
   2   5  11        9.75       12.51      4.19 o 
   3   5  11        2.63        3.50      1.29 o 
   4   5  11       52.81       54.05     15.25 o 
   5   5  11        0.44       -0.03      0.31 o 
   0   6  11        0.00        1.22      1.09 o 
   1   6  11        1.58        2.58      1.40 o 
   2   6  11        7.20        7.59      2.66 o 
   3   6  11       25.50       25.85      8.65 o 
   4   6  11       11.89       12.66      4.11 o 
   5   6  11        9.89       10.73      2.36 o 
   0   7  11       20.82       22.96     10.81 o 
   1   7  11       73.82       83.34     33.03 o 
   2   7  11       18.23       21.01     10.25 o 
   3   7  11        3.38        3.22      0.81 o 
   4   7  11        0.98        1.38      0.51 o 
   5   7  11        1.62        2.08      0.66 o 
   0   8  11       40.03       55.64     25.32 o 
   1   8  11        4.18        5.87      2.02 o 
   2   8  11        3.44        5.28      1.96 o 
   3   8  11        3.71        2.92      1.02 o 
   4   8  11        0.67        0.10      0.32 o 
   0   9  11       34.63       33.74     16.29 o 
   1   9  11      110.74      128.37     54.42 o 
   2   9  11        9.62       12.50      5.40 o 
   3   9  11       17.10       16.51      7.06 o 
   4   9  11        5.22        4.92      1.44 o 
   0  10  11       41.22       46.47     20.95 o 
   1  10  11        7.25        9.93      3.85 o 
   2  10  11        7.72        9.28      3.86 o 
   3  10  11        1.33        1.90      0.77 o 
   0  11  11       25.27       33.64     15.31 o 
   1  11  11       20.60       22.11     11.82 o 
   2  11  11       10.02       11.61      5.40 o 
   3  11  11        3.90        5.28      1.90 o 
   0  12  11        1.82        2.11      0.67 o 
   1  12  11        0.13       -0.16      0.38 o 
   2  12  11        0.31        0.72      0.26 o 
   0   0  12       35.26       33.46      0.91 o 
   1   0  12        0.00       -0.08      0.48 o 
   2   0  12       13.94       17.77      0.58 o 
   3   0  12        0.48        0.23      0.58 o 
   4   0  12        0.43        0.81      0.31 o 
   5   0  12        9.14        6.13      0.35 o 
   0   1  12        0.27       -0.26      0.33 o 
   1   1  12       22.30       26.59      2.00 o 
   2   1  12      110.33      113.53     13.41 o 
   3   1  12       58.99       58.63      3.91 o 
   4   1  12        6.54        6.02      0.47 o 
   5   1  12        8.26        7.19      0.79 o 
   0   2  12       11.81       23.25      3.94 o 
   1   2  12       26.48       36.84      3.73 o 
   2   2  12       14.63       16.70      3.33 o 
   3   2  12       30.82       29.67      3.40 o 
   4   2  12       11.01       10.83      1.69 o 
   5   2  12        1.19        1.45      0.67 o 
   0   3  12       58.99       67.88     16.54 o 
   1   3  12       48.20       50.72     12.76 o 
   2   3  12       23.47       23.89      5.55 o 
   3   3  12       17.16       16.79      3.93 o 
   4   3  12       11.86       10.42      1.59 o 
   5   3  12       16.18       12.79      1.42 o 
   0   4  12        5.78        6.93      1.36 o 
   1   4  12       62.51       69.49     21.75 o 
   2   4  12        4.60        4.68      1.52 o 
   3   4  12        0.91        0.78      0.24 o 
   4   4  12        9.13        8.09      1.69 o 
   5   4  12        3.97        2.70      0.29 o 
   0   5  12       23.22       23.10      9.03 o 
   1   5  12        7.39        9.91      3.69 o 
   2   5  12       20.68       19.76      6.89 o 
   3   5  12       30.80       26.62     10.16 o 
   4   5  12       31.21       30.02      7.30 o 
   5   5  12        1.17        1.25      0.17 o 
   0   6  12       66.94       84.36     29.91 o 
   1   6  12       57.52       65.94     26.43 o 
   2   6  12        6.86       11.06      4.19 o 
   3   6  12       15.15       15.18      5.14 o 
   4   6  12        6.19        4.87      1.31 o 
   5   6  12        0.65        0.53      0.19 o 
   0   7  12        2.06        2.79      1.59 o 
   1   7  12       13.90       15.96      6.15 o 
   2   7  12       61.18       68.25     26.74 o 
   3   7  12       13.66       15.90      5.88 o 
   4   7  12        3.40        4.03      1.32 o 
   0   8  12       24.97       31.46     14.69 o 
   1   8  12        0.90        1.59      0.72 o 
   2   8  12       14.94       14.20      5.96 o 
   3   8  12        1.14        1.67      0.57 o 
   4   8  12        2.44        2.20      0.72 o 
   0   9  12       52.97       76.06     31.86 o 
   1   9  12       14.08       15.82      7.00 o 
   2   9  12       19.35       19.45      8.84 o 
   3   9  12       13.93       14.07      5.41 o 
   4   9  12        0.37        0.62      0.23 o 
   0  10  12        6.09        8.88      3.55 o 
   1  10  12        2.58        4.06      1.52 o 
   2  10  12        1.75        2.42      0.84 o 
   3  10  12        2.02        3.23      1.07 o 
   0  11  12       31.20       41.84     18.88 o 
   1  11  12       25.41       33.17     13.92 o 
   2  11  12        0.87        0.72      0.44 o 
   0  12  12        0.85        1.52      0.53 o 
   1   0  13       23.21       22.44      0.75 o 
   2   0  13        2.70        2.98      0.35 o 
   3   0  13       28.26       28.79      0.85 o 
   4   0  13       19.22       15.69      0.48 o 
   5   0  13        0.36        0.79      0.25 o 
   0   1  13       54.17       70.46      6.06 o 
   1   1  13        5.67        8.63      1.11 o 
   2   1  13       10.83       12.40      0.71 o 
   3   1  13        6.56        6.96      0.69 o 
   4   1  13        2.42        2.27      0.40 o 
   5   1  13        0.30        0.23      0.28 o 
   0   2  13       41.15       44.98      7.72 o 
   1   2  13       23.11       24.71      4.92 o 
   2   2  13       12.28       13.62      2.49 o 
   3   2  13       34.29       30.65      3.47 o 
   4   2  13       38.06       34.99      3.60 o 
   5   2  13        6.92        6.20      0.66 o 
   0   3  13       49.74       53.17     13.88 o 
   1   3  13       12.02       12.03      3.04 o 
   2   3  13        6.33        6.55      1.67 o 
   3   3  13       25.94       25.18      6.18 o 
   4   3  13        3.41        3.72      0.54 o 
   5   3  13        1.35        0.64      0.41 o 
   0   4  13       29.00       28.87      9.39 o 
   1   4  13       10.05       13.76      4.80 o 
   2   4  13        1.21        2.02      0.45 o 
   3   4  13        2.16        1.54      0.24 o 
   4   4  13       25.27       19.34      4.58 o 
   5   4  13        0.62        0.79      0.16 o 
   0   5  13       88.50      106.91     39.96 o 
   1   5  13        6.37        7.68      2.84 o 
   2   5  13       34.66       34.61     13.06 o 
   3   5  13        4.97        4.50      1.18 o 
   4   5  13        7.77        7.33      1.75 o 
   5   5  13        8.88        6.77      0.64 o 
   0   6  13        8.16       13.62      5.63 o 
   1   6  13        1.58        2.04      0.53 o 
   2   6  13        2.43        3.13      1.15 o 
   3   6  13        1.47        2.64      0.72 o 
   4   6  13        1.38        2.18      0.58 o 
   0   7  13       32.91       46.24     19.32 o 
   1   7  13       18.64       20.67      8.39 o 
   2   7  13        4.83        6.49      2.43 o 
   3   7  13        3.40        3.86      1.14 o 
   4   7  13        0.56        0.69      0.36 o 
   0   8  13       11.34       15.40      7.11 o 
   1   8  13       11.10       12.00      4.67 o 
   2   8  13       22.23       21.79      9.73 o 
   3   8  13       18.15       17.73      7.08 o 
   0   9  13        3.72        7.66      3.25 o 
   1   9  13       21.46       23.99     12.02 o 
   2   9  13        3.28        4.80      1.97 o 
   3   9  13        0.49        0.44      0.35 o 
   0  10  13        8.11       12.35      5.95 o 
   1  10  13        3.57        7.15      2.94 o 
   2  10  13        2.85        4.82      1.90 o 
   0  11  13        0.34        0.11      0.27 o 
   1  11  13        5.74        7.21      2.84 o 
   0   0  14       14.07       14.74      0.46 o 
   1   0  14        5.67        5.65      0.39 o 
   2   0  14       67.69       67.57      1.34 o 
   3   0  14        4.88        6.94      0.41 o 
   4   0  14        0.97       -0.23      0.48 o 
   5   0  14        0.04        0.14      0.35 o 
   0   1  14        3.22        3.86      0.25 o 
   1   1  14        1.30        1.23      0.44 o 
   2   1  14        5.63        6.31      0.29 o 
   3   1  14       10.05        8.42      0.85 o 
   4   1  14        2.29        1.81      0.21 o 
   5   1  14        1.81        0.74      0.15 o 
   0   2  14        5.27        7.38      1.43 o 
   1   2  14        5.85        5.10      0.90 o 
   2   2  14        2.71        2.50      0.26 o 
   3   2  14        1.47        2.19      0.59 o 
   4   2  14        0.39        0.23      0.33 o 
   5   2  14        1.72        2.14      0.44 o 
   0   3  14       22.21       21.87      5.77 o 
   1   3  14       13.17       16.39      3.26 o 
   2   3  14       20.91       23.26      5.48 o 
   3   3  14        9.29        9.95      1.78 o 
   4   3  14        1.70        1.79      0.21 o 
   0   4  14       14.86       17.70      5.67 o 
   1   4  14       13.58       16.67      5.64 o 
   2   4  14        3.97        4.74      1.09 o 
   3   4  14        2.74        2.84      0.67 o 
   4   4  14        2.33        3.25      0.73 o 
   0   5  14        2.51        4.02      1.44 o 
   1   5  14        6.11        8.98      3.61 o 
   2   5  14       13.61       14.70      4.37 o 
   3   5  14       12.32       13.72      3.98 o 
   4   5  14        6.21        5.67      1.00 o 
   0   6  14       21.43       22.21      9.38 o 
   1   6  14        7.86        9.08      3.13 o 
   2   6  14        8.20        8.13      2.28 o 
   3   6  14       10.25       11.64      3.04 o 
   4   6  14        1.76        1.76      0.46 o 
   0   7  14        6.69        9.58      3.35 o 
   1   7  14       17.14       21.43      9.89 o 
   2   7  14        2.21        3.41      1.01 o 
   3   7  14        3.73        5.38      1.34 o 
   0   8  14        3.47        5.59      2.26 o 
   1   8  14        0.33        1.42      0.92 o 
   2   8  14        2.21        3.42      1.11 o 
   3   8  14        4.60        4.14      1.03 o 
   0   9  14        1.95        4.08      1.50 o 
   1   9  14        3.46        5.26      1.78 o 
   2   9  14        3.16        4.04      1.03 o 
   0  10  14        1.42        3.34      1.01 o 
   1  10  14       10.54       12.35      5.74 o 
   1   0  15        8.91       10.50      0.41 o 
   2   0  15        6.58        6.96      0.37 o 
   3   0  15       68.03       65.25      1.26 o 
   4   0  15        2.41        1.99      0.25 o 
   0   1  15        5.41        5.44      0.50 o 
   1   1  15        0.38        1.48      0.75 o 
   2   1  15        3.98        4.98      0.26 o 
   3   1  15        7.59        8.42      0.83 o 
   4   1  15        2.56        2.64      0.32 o 
   0   2  15       18.52       23.35      4.55 o 
   1   2  15        0.10       -0.22      0.41 o 
   2   2  15       14.89       15.92      1.68 o 
   3   2  15       11.34        8.41      0.76 o 
   4   2  15       10.01       10.07      0.51 o 
   0   3  15        0.63        1.00      0.51 o 
   1   3  15        5.43        6.62      1.24 o 
   2   3  15        1.38        2.11      0.23 o 
   3   3  15       12.22       12.45      2.16 o 
   4   3  15        3.60        2.69      0.19 o 
   0   4  15        4.47        4.56      1.15 o 
   1   4  15        4.92        6.18      1.60 o 
   2   4  15        0.67        0.77      0.24 o 
   3   4  15       17.40       13.94      2.85 o 
   4   4  15        8.79        7.50      1.02 o 
   0   5  15        8.22       12.18      3.35 o 
   1   5  15       18.10       21.15      7.18 o 
   2   5  15       11.87       13.13      4.19 o 
   3   5  15       10.05        9.30      1.76 o 
   0   6  15        1.77        2.39      1.20 o 
   1   6  15        4.17        6.12      2.12 o 
   2   6  15        0.78        1.58      0.27 o 
   3   6  15       10.20       11.73      2.58 o 
   0   7  15        3.09        6.11      2.29 o 
   1   7  15       12.28       14.88      5.58 o 
   2   7  15        3.07        3.33      1.02 o 
   3   7  15        1.60        1.44      0.24 o 
   0   8  15        9.30       13.63      6.04 o 
   1   8  15       19.59       23.06      8.95 o 
   2   8  15        0.40        0.40      0.16 o 
   0   9  15        2.35        4.09      1.67 o 
   1   9  15        4.06        4.05      1.39 o 
   0   0  16        0.38        0.10      0.50 o 
   1   0  16       15.76       16.85      0.52 o 
   2   0  16       11.86       12.94      0.41 o 
   3   0  16        0.01        0.23      0.27 o 
   0   1  16        0.14       -0.34      0.34 o 
   1   1  16        2.87        3.02      0.44 o 
   2   1  16        2.63        3.67      0.40 o 
   3   1  16       16.09       15.79      0.47 o 
   0   2  16        1.69        1.78      0.21 o 
   1   2  16        4.38        4.96      1.20 o 
   2   2  16        0.76        0.94      0.52 o 
   3   2  16        2.72        2.29      0.27 o 
   0   3  16        0.03        0.19      0.26 o 
   1   3  16        3.26        3.51      0.23 o 
   2   3  16        0.44        0.18      0.33 o 
   3   3  16        3.04        3.65      0.27 o 
   0   4  16        0.05       -0.27      0.34 o 
   1   4  16        4.60        5.03      1.20 o 
   2   4  16        8.67        8.41      1.99 o 
   3   4  16        2.92        2.74      0.34 o 
   0   5  16        0.75        2.69      0.92 o 
   1   5  16        0.36        0.24      0.33 o 
   2   5  16        1.61        1.93      0.51 o 
   3   5  16        0.28        0.24      0.19 o 
   0   6  16        7.82        9.90      3.60 o 
   1   6  16       10.58       12.84      4.78 o 
   2   6  16        5.40        6.47      1.91 o 
   0   7  16        3.74        4.10      1.51 o 
   1   7  16        0.27        0.25      0.27 o 
   1   0  17        0.42        0.93      0.25 o 
   2   0  17        0.85        1.30      0.27 o 
   3   0  17        0.01       -0.29      0.35 o 
   0   1  17        0.40        0.13      0.40 o 
   1   1  17        0.34        0.36      0.58 o 
   2   1  17        4.38        5.33      0.21 o 
   3   1  17        1.07        1.55      0.17 o 
   0   2  17        2.85        3.21      0.51 o 
   1   2  17        7.15        9.36      1.02 o 
   2   2  17        0.40        0.48      0.20 o 
   0   3  17       20.49       21.77      5.15 o 
   1   3  17        1.41        1.66      0.18 o 
   2   3  17        0.94        1.03      0.21 o 
   0   4  17        4.47        8.65      1.97 o 
   1   4  17        1.34        1.39      0.72 o 
   2   4  17        0.72        0.66      0.22 o 
   0   5  17       20.76       26.21      8.21 o 
   1   5  17        3.26        4.42      1.41 o 
   0   6  17        4.08        8.29      2.33 o 
   0   0  18        0.03        0.44      0.21 o 
   1   0  18        1.00        0.87      0.21 o 
   0   1  18        0.07        0.36      0.15 o 
   1   1  18        2.92        3.00      0.18 o 
   0   2  18        1.67        1.38      0.28 o 
   1   2  18        3.05        3.32      0.30 o 
   0   3  18        1.29        1.63      0.27 o 
                                                 
